# Supplementary material for: Grazing lowers soil multifunctionality but boosts soil microbial network complexity and stability in a subtropical grassland of China
Source: Front Microbiol. 2023 Jan 5;13:1027097. doi: 10.3389/fmicb.2022.1027097 (PMC9849757; doi:10.3389/fmicb.2022.1027097)
Supplement: Supplementary file 1 [file Data_Sheet_1.ZIP]

Archive with 10 entries (10 files):
- Fig.S1.pdf
- Fig.S2.pdf
- Fig.S3.pdf
- Fig.S4.pdf
- Fig.S5.pdf
- Fig.S6.pdf
- Fig.S7.pdf
- Fig.S8.pdf
- Legends for Fig.S1-S8.docx
- Tab. S1.xls
