# Supplementary material for: Grazing lowers soil multifunctionality but boosts soil microbial network complexity and stability in a subtropical grassland of China
Source: Front Microbiol. 2023 Jan 5;13:1027097. doi: 10.3389/fmicb.2022.1027097 (PMC9849757; doi:10.3389/fmicb.2022.1027097)
Supplement: Supplementary file 1 [file Data_Sheet_1.ZIP › Tab. S1.xls]

## Sheet: Tab. S1
		Tab. S1 Network properties of bacterial, and fungal communities in soils of the grazed and ungrazed treatments
		network property	Bacteria		Fungi
			Grazed	No grazed	Grazed	No grazed
		number of edges	35	25	204	39
		number of nodes	17	18	38	15
		connectance	0.257353	0.163399	0.290185	0.371429
		average degree	4.11765	2.77778	10.7368	5.2
		number of clusters	4	6	5	3
		centralization degree	0.117647	0.130719	0.142248	0.128571
		centr eigen	0.666667	0.75	0.583333	0.538462
		number of positive edges	16	16	203	39
		number of negative edges	19	9	1	0
		positive edges proportion	0.457143	0.64	0.995098	1
		negative edges proportion	0.542857	0.36	0.00490196	0
		modularity	0.55	0.576	0.496	0.418
		vulnerability	0.0609524	0.1	0.0272331	0.0532544
		natural connectivity	0.885724	0.441134	10.7027	1.93946
